# Supplementary material for: Plasticity varies with boldness in a weakly-electric fish
Source: Front Zool. 2016 Jun 6;13:22. doi: 10.1186/s12983-016-0154-0 (PMC4895794; doi:10.1186/s12983-016-0154-0)
Supplement: Additional file 1: — Datasets and calculated statistics. The file includes: 1) datasets of recordings from preliminary and experimental (novel object and novel environment) tests, and 2) tables with calculated boldness scores and intra-individual variance statistics. (XLSX 15 kb) [file 12983_2016_154_MOESM1_ESM.xlsx]

## Sheet: Datasets
		Table 1: Preliminary test. Time and rank when exploring spherical fishing weight						Table 2: Novel-object tests. Latency and exploration times following the presentation of novel-objects: (A) a fishing weight, B) a fishing lure, C) a plastic dinosaur toy and D) a wooden toy.
		Fish ID	Exploration time (s)	Rank order				Fish ID	Object A		Object B		Object C		Oject D
		8	68	1					Latency (s)	Active exploration(s)	Latency (s)	Active exploration(s)	Latency (s)	Active exploration(s)	Latency (s)	Active exploration(s)
		7	59	2				8	0	60	0	60	0	60	0	60
		6	56	3				7	3	60	0	60	4	60	0	60
		5	54	4				5	3	57	2	56	3	48	12	60
		10	50	5				6	5	50	10	49	6	52	10	42
		9	42	6				10	3	54	1	43	5	40	33	32
		3	37	7				9	5	47	18	25	8	38	23	35
		2	30	8				3	15	31	11	15	25	40	45	37
		4	23	9				2	50	26	54	30	40	24	86	28
		11	21	10				4	42	17	51	25	92	27	75	13
		1	13	11				11	43	19	56	26	131	31	74	10
		12	6	12				1	48	15	58	1	170	12	80	22
								12	240	3	49	2	168	7	195	17
								Table 3: Novel-environment tests. Measurements of latency and active exploration in bright light and in the dark.
								Fish ID	Dark novel-environment		Bright novel-environment
									Latency (s)	Active exploration (s)	Latency (s)	Active exploration(s)
								8	5	553	38	536
								7	0	578	12	542
								5	26	600	23	592
								6	0	558	0	583
								10	4	593	340	535
								9	92	572	29	380
								3	22	477	3600	0
								2	55	507	583	329
								4	119	564	554	312
								11	16	557	1812	279
								1	290	555	1908	181
								12	3	524	873	129
												* 0s of latency is a record of fish swimming around and being immediate in their approach

## Sheet: Calculated statistics
	Fish ID	Standardised score from novel-object-data sums		Fish ID	Standardised score from novel-environment-data sums	Environment situation		Calculated intra-individual variance statistic (Var)
	8	1.04648		8	0.496939	Dark		0.00123064
	7	1.0194		7	0.526706	Dark		0.00113416
	5	0.895603		5	0.522737	Dark		1.23064e-05
	6	0.744724		6	0.506862	Dark		0.000307659
	10	0.60932		10	0.537621	Dark		0.0764157
	9	0.470047		9	0.429468	Dark		0.00819162
	3	0.22245		3	0.404662	Dark		8.09416
	2	-0.353986		2	0.401686	Dark		0.0208893
	4	-0.570633		4	0.39474	Dark		0.232329
	11	-0.72538		11	0.489994	Dark		2.11742
	1	-1.06583		1	0.21614	Dark		1.9533
	12	-2.2922		12	0.470149	Dark		0.787719
				8	0.447328	Bright
				7	0.479079	Bright
				5	0.517776	Bright
				6	0.531667	Bright
				10	0.146684	Bright
				9	0.301471	Bright
				3	-3.61881	Bright
				2	0.197287	Bright
				4	-0.286918	Bright
				11	-1.56788	Bright
				1	-1.76037	Bright
				12	-0.785015	Bright
